# Supplementary material for: Multi-Omics Reveal Additive Cytotoxicity Effects of Aflatoxin B1 and Aflatoxin M1 toward Intestinal NCM460 Cells
Source: Toxins (Basel). 2022 May 25;14(6):368. doi: 10.3390/toxins14060368 (PMC9231300; doi:10.3390/toxins14060368)
Supplement: Supplementary file 1 [file toxins-14-00368-s001.zip]

Archive with 1 entries (1 files):
- toxins-1695804-supplementary.pdf
